# Supplementary material for: Learning and memory in hybrid migratory songbirds: cognition as a reproductive isolating barrier across seasons
Source: Sci Rep. 2023 Jul 5;13:10866. doi: 10.1038/s41598-023-37379-4 (PMC10322843; doi:10.1038/s41598-023-37379-4)
Supplement: Supplementary file 1 — Supplementary Information 1. [file 41598_2023_37379_MOESM1_ESM.csv]

rack	sensor	ref	col	site	sex	score	season	test_day	test_date
	NA	BH15H27	WW:LB-	Kamloops	F	NA	w	2	jan8
a	10	BH15H05	O-:Y-	Kamloops	M	7	w	2	jan8
a	3	BH13K06	LB-:--	Vancouver	M	13	w	2	jan8
a	5	BH15H35	Y-:GG	Kamloops	M	2	w	2	jan8
a	7	BH13K49	G-:Y-	Vancouver	M	0	w	2	jan8
a	8	BH14H18	R-:GR-	Kamloops	M	NA	w	2	jan8
a	9	BH21K03	O-:GRGR	Pemberton	M	6	w	2	jan8
c	13	BH23K08	RR:--	Pemberton	M	6	w	2	jan8
c	15	BH15H24	GRGR:R-	Kamloops	M	4	w	2	jan8
c	16	BH14H16	O-:GR-	Kamloops	M	0	w	2	jan8
c	17	BH13K59	:LB-	Vancouver	F	0	w	2	jan8
c	18	BH13K48	G-:W-	Vancouver	M	0	w	2	jan8
c	19	BH14H08	LB-:B-	Kamloops	F	15	w	2	jan8
c	30	BH13K21	W-:W-	Vancouver	F	13	w	2	jan8
c	31	BH15H06	LB-:Y-	Kamloops	M	0	w	2	jan8
c	32	BH14H15	Y-:GR-	Kamloops	F	7	w	2	jan8
d	26	BH21K01	W-:GRGR	Pemberton	F	5	w	2	jan8
d	27	BH24K01	OO:O-	Pemberton	F	9	w	2	jan8
d	29	BH13K04	O-:--	Vancouver	F	8	w	2	jan8
d	41	BH13K46	G-:B-	Vancouver	F	10	w	2	jan8
d	42	BH23K02	GRGR:--	Pemberton	M	3	w	2	jan8
d	43	BH25K15	R-:BLLB	Pemberton	F	2	w	2	jan8
e	37	BH24K08	BL-:O-	Pemberton	M	0	w	2	jan8
e	38	BH19K08	RR:R-	Pemberton	M	4	w	2	jan8
f	23	BH15H01	Y-:W-	Kamloops	F	11	w	2	jan8
f	24	BH19K03	GRGR:GR-	Pemberton	F	0	w	2	jan8
f	54	BH13K28	B-:Y-	Vancouver	F	2	w	2	jan8
f	55	BH13K43	Y-:R-	Vancouver	M	11	w	2	jan8
f	59	BH13K14	YY:--	Vancouver	M	1	w	2	jan8
	NA	BH15H27	WW:LB-	Kamloops	F	8	w	3	jan9
a	10	BH15H05	O-:Y-	Kamloops	M	8	w	3	jan9
a	3	BH13K06	LB-:--	Vancouver	M	NA	w	3	jan9
a	5	BH15H35	Y-:GG	Kamloops	M	1	w	3	jan9
a	7	BH13K49	G-:Y-	Vancouver	M	5	w	3	jan9
a	8	BH14H18	R-:GR-	Kamloops	M	5	w	3	jan9
a	9	BH21K03	O-:GRGR	Pemberton	M	15	w	3	jan9
c	13	BH23K08	RR:--	Pemberton	M	5	w	3	jan9
c	15	BH15H24	GRGR:R-	Kamloops	M	4	w	3	jan9
c	16	BH14H16	O-:GR-	Kamloops	M	5	w	3	jan9
c	17	BH13K59	:LB-	Vancouver	F	1	w	3	jan9
c	18	BH13K48	G-:W-	Vancouver	M	0	w	3	jan9
c	19	BH14H08	LB-:B-	Kamloops	F	7	w	3	jan9
c	30	BH13K21	W-:W-	Vancouver	F	3	w	3	jan9
c	31	BH15H06	LB-:Y-	Kamloops	M	3	w	3	jan9
c	32	BH14H15	Y-:GR-	Kamloops	F	2	w	3	jan9
d	26	BH21K01	W-:GRGR	Pemberton	F	3	w	3	jan9
d	27	BH24K01	OO:O-	Pemberton	F	8	w	3	jan9
d	29	BH13K04	O-:--	Vancouver	F	5	w	3	jan9
d	41	BH13K46	G-:B-	Vancouver	F	15	w	3	jan9
d	42	BH23K02	GRGR:--	Pemberton	M	10	w	3	jan9
d	43	BH25K15	R-:BLLB	Pemberton	F	11	w	3	jan9
e	37	BH24K08	BL-:O-	Pemberton	M	14	w	3	jan9
e	38	BH19K08	RR:R-	Pemberton	M	12	w	3	jan9
f	23	BH15H01	Y-:W-	Kamloops	F	6	w	3	jan9
f	24	BH19K03	GRGR:GR-	Pemberton	F	0	w	3	jan9
f	54	BH13K28	B-:Y-	Vancouver	F	2	w	3	jan9
f	55	BH13K43	Y-:R-	Vancouver	M	2	w	3	jan9
f	59	BH13K14	YY:--	Vancouver	M	2	w	3	jan9
	NA	BH15H27	WW:LB-	Kamloops	F	0	w	4	jan10
a	10	BH15H05	O-:Y-	Kamloops	M	0	w	4	jan10
a	3	BH13K06	LB-:--	Vancouver	M	NA	w	4	jan10
a	5	BH15H35	Y-:GG	Kamloops	M	3	w	4	jan10
a	7	BH13K49	G-:Y-	Vancouver	M	0	w	4	jan10
a	8	BH14H18	R-:GR-	Kamloops	M	0	w	4	jan10
a	9	BH21K03	O-:GRGR	Pemberton	M	11	w	4	jan10
c	13	BH23K08	RR:--	Pemberton	M	4	w	4	jan10
c	15	BH15H24	GRGR:R-	Kamloops	M	3	w	4	jan10
c	16	BH14H16	O-:GR-	Kamloops	M	5	w	4	jan10
c	17	BH13K59	:LB-	Vancouver	F	4	w	4	jan10
c	18	BH13K48	G-:W-	Vancouver	M	4	w	4	jan10
c	19	BH14H08	LB-:B-	Kamloops	F	7	w	4	jan10
c	30	BH13K21	W-:W-	Vancouver	F	8	w	4	jan10
c	31	BH15H06	LB-:Y-	Kamloops	M	NA	w	4	jan10
c	32	BH14H15	Y-:GR-	Kamloops	F	3	w	4	jan10
d	26	BH21K01	W-:GRGR	Pemberton	F	0	w	4	jan10
d	27	BH24K01	OO:O-	Pemberton	F	7	w	4	jan10
d	29	BH13K04	O-:--	Vancouver	F	4	w	4	jan10
d	41	BH13K46	G-:B-	Vancouver	F	5	w	4	jan10
d	42	BH23K02	GRGR:--	Pemberton	M	1	w	4	jan10
d	43	BH25K15	R-:BLLB	Pemberton	F	7	w	4	jan10
e	37	BH24K08	BL-:O-	Pemberton	M	3	w	4	jan10
e	38	BH19K08	RR:R-	Pemberton	M	5	w	4	jan10
f	23	BH15H01	Y-:W-	Kamloops	F	8	w	4	jan10
f	24	BH19K03	GRGR:GR-	Pemberton	F	1	w	4	jan10
f	54	BH13K28	B-:Y-	Vancouver	F	6	w	4	jan10
f	55	BH13K43	Y-:R-	Vancouver	M	7	w	4	jan10
f	59	BH13K14	YY:--	Vancouver	M	2	w	4	jan10
	NA	BH15H27	WW:LB-	Kamloops	F	0	w	5	jan11
a	10	BH15H05	O-:Y-	Kamloops	M	0	w	5	jan11
a	3	BH13K06	LB-:--	Vancouver	M	0	w	5	jan11
a	5	BH15H35	Y-:GG	Kamloops	M	3	w	5	jan11
a	7	BH13K49	G-:Y-	Vancouver	M	4	w	5	jan11
a	8	BH14H18	R-:GR-	Kamloops	M	2	w	5	jan11
a	9	BH21K03	O-:GRGR	Pemberton	M	1	w	5	jan11
c	13	BH23K08	RR:--	Pemberton	M	1	w	5	jan11
c	15	BH15H24	GRGR:R-	Kamloops	M	1	w	5	jan11
c	16	BH14H16	O-:GR-	Kamloops	M	2	w	5	jan11
c	17	BH13K59	:LB-	Vancouver	F	1	w	5	jan11
c	18	BH13K48	G-:W-	Vancouver	M	3	w	5	jan11
c	19	BH14H08	LB-:B-	Kamloops	F	3	w	5	jan11
c	30	BH13K21	W-:W-	Vancouver	F	1	w	5	jan11
c	31	BH15H06	LB-:Y-	Kamloops	M	3	w	5	jan11
c	32	BH14H15	Y-:GR-	Kamloops	F	2	w	5	jan11
d	26	BH21K01	W-:GRGR	Pemberton	F	4	w	5	jan11
d	27	BH24K01	OO:O-	Pemberton	F	2	w	5	jan11
d	29	BH13K04	O-:--	Vancouver	F	0	w	5	jan11
d	41	BH13K46	G-:B-	Vancouver	F	4	w	5	jan11
d	42	BH23K02	GRGR:--	Pemberton	M	4	w	5	jan11
d	43	BH25K15	R-:BLLB	Pemberton	F	2	w	5	jan11
e	37	BH24K08	BL-:O-	Pemberton	M	3	w	5	jan11
e	38	BH19K08	RR:R-	Pemberton	M	5	w	5	jan11
f	23	BH15H01	Y-:W-	Kamloops	F	1	w	5	jan11
f	24	BH19K03	GRGR:GR-	Pemberton	F	0	w	5	jan11
f	54	BH13K28	B-:Y-	Vancouver	F	0	w	5	jan11
f	55	BH13K43	Y-:R-	Vancouver	M	6	w	5	jan11
f	59	BH13K14	YY:--	Vancouver	M	4	w	5	jan11
	NA	BH15H27	WW:LB-	Kamloops	F	NA	w	6	jan12
a	10	BH15H05	O-:Y-	Kamloops	M	5	w	6	jan12
a	3	BH13K06	LB-:--	Vancouver	M	3	w	6	jan12
a	5	BH15H35	Y-:GG	Kamloops	M	NA	w	6	jan12
a	7	BH13K49	G-:Y-	Vancouver	M	1	w	6	jan12
a	8	BH14H18	R-:GR-	Kamloops	M	1	w	6	jan12
a	9	BH21K03	O-:GRGR	Pemberton	M	1	w	6	jan12
c	13	BH23K08	RR:--	Pemberton	M	2	w	6	jan12
c	15	BH15H24	GRGR:R-	Kamloops	M	5	w	6	jan12
c	16	BH14H16	O-:GR-	Kamloops	M	1	w	6	jan12
c	17	BH13K59	:LB-	Vancouver	F	3	w	6	jan12
c	18	BH13K48	G-:W-	Vancouver	M	0	w	6	jan12
c	19	BH14H08	LB-:B-	Kamloops	F	3	w	6	jan12
c	30	BH13K21	W-:W-	Vancouver	F	1	w	6	jan12
c	31	BH15H06	LB-:Y-	Kamloops	M	1	w	6	jan12
c	32	BH14H15	Y-:GR-	Kamloops	F	1	w	6	jan12
d	26	BH21K01	W-:GRGR	Pemberton	F	2	w	6	jan12
d	27	BH24K01	OO:O-	Pemberton	F	1	w	6	jan12
d	29	BH13K04	O-:--	Vancouver	F	2	w	6	jan12
d	41	BH13K46	G-:B-	Vancouver	F	3	w	6	jan12
d	42	BH23K02	GRGR:--	Pemberton	M	3	w	6	jan12
d	43	BH25K15	R-:BLLB	Pemberton	F	1	w	6	jan12
e	37	BH24K08	BL-:O-	Pemberton	M	1	w	6	jan12
e	38	BH19K08	RR:R-	Pemberton	M	4	w	6	jan12
f	23	BH15H01	Y-:W-	Kamloops	F	2	w	6	jan12
f	24	BH19K03	GRGR:GR-	Pemberton	F	0	w	6	jan12
f	54	BH13K28	B-:Y-	Vancouver	F	0	w	6	jan12
f	55	BH13K43	Y-:R-	Vancouver	M	0	w	6	jan12
f	59	BH13K14	YY:--	Vancouver	M	0	w	6	jan12
	NA	BH15H27	WW:LB-	Kamloops	F	5	w	7	jan13
a	10	BH15H05	O-:Y-	Kamloops	M	7	w	7	jan13
a	3	BH13K06	LB-:--	Vancouver	M	0	w	7	jan13
a	5	BH15H35	Y-:GG	Kamloops	M	4	w	7	jan13
a	7	BH13K49	G-:Y-	Vancouver	M	1	w	7	jan13
a	8	BH14H18	R-:GR-	Kamloops	M	3	w	7	jan13
a	9	BH21K03	O-:GRGR	Pemberton	M	2	w	7	jan13
c	13	BH23K08	RR:--	Pemberton	M	2	w	7	jan13
c	15	BH15H24	GRGR:R-	Kamloops	M	2	w	7	jan13
c	16	BH14H16	O-:GR-	Kamloops	M	0	w	7	jan13
c	17	BH13K59	:LB-	Vancouver	F	2	w	7	jan13
c	18	BH13K48	G-:W-	Vancouver	M	1	w	7	jan13
c	19	BH14H08	LB-:B-	Kamloops	F	1	w	7	jan13
c	30	BH13K21	W-:W-	Vancouver	F	1	w	7	jan13
c	31	BH15H06	LB-:Y-	Kamloops	M	2	w	7	jan13
c	32	BH14H15	Y-:GR-	Kamloops	F	2	w	7	jan13
d	26	BH21K01	W-:GRGR	Pemberton	F	3	w	7	jan13
d	27	BH24K01	OO:O-	Pemberton	F	0	w	7	jan13
d	29	BH13K04	O-:--	Vancouver	F	NA	w	7	jan13
d	41	BH13K46	G-:B-	Vancouver	F	3	w	7	jan13
d	42	BH23K02	GRGR:--	Pemberton	M	13	w	7	jan13
d	43	BH25K15	R-:BLLB	Pemberton	F	8	w	7	jan13
e	37	BH24K08	BL-:O-	Pemberton	M	0	w	7	jan13
e	38	BH19K08	RR:R-	Pemberton	M	2	w	7	jan13
f	23	BH15H01	Y-:W-	Kamloops	F	3	w	7	jan13
f	24	BH19K03	GRGR:GR-	Pemberton	F	2	w	7	jan13
f	54	BH13K28	B-:Y-	Vancouver	F	NA	w	7	jan13
f	55	BH13K43	Y-:R-	Vancouver	M	2	w	7	jan13
f	59	BH13K14	YY:--	Vancouver	M	1	w	7	jan13
	NA	BH15H27	WW:LB-	Kamloops	F	2	w	8	jan14
a	10	BH15H05	O-:Y-	Kamloops	M	0	w	8	jan14
a	3	BH13K06	LB-:--	Vancouver	M	0	w	8	jan14
a	5	BH15H35	Y-:GG	Kamloops	M	2	w	8	jan14
a	7	BH13K49	G-:Y-	Vancouver	M	8	w	8	jan14
a	8	BH14H18	R-:GR-	Kamloops	M	1	w	8	jan14
a	9	BH21K03	O-:GRGR	Pemberton	M	1	w	8	jan14
c	13	BH23K08	RR:--	Pemberton	M	2	w	8	jan14
c	15	BH15H24	GRGR:R-	Kamloops	M	2	w	8	jan14
c	16	BH14H16	O-:GR-	Kamloops	M	1	w	8	jan14
c	17	BH13K59	:LB-	Vancouver	F	2	w	8	jan14
c	18	BH13K48	G-:W-	Vancouver	M	0	w	8	jan14
c	19	BH14H08	LB-:B-	Kamloops	F	0	w	8	jan14
c	30	BH13K21	W-:W-	Vancouver	F	11	w	8	jan14
c	31	BH15H06	LB-:Y-	Kamloops	M	0	w	8	jan14
c	32	BH14H15	Y-:GR-	Kamloops	F	2	w	8	jan14
d	26	BH21K01	W-:GRGR	Pemberton	F	1	w	8	jan14
d	27	BH24K01	OO:O-	Pemberton	F	1	w	8	jan14
d	29	BH13K04	O-:--	Vancouver	F	1	w	8	jan14
d	41	BH13K46	G-:B-	Vancouver	F	1	w	8	jan14
d	42	BH23K02	GRGR:--	Pemberton	M	2	w	8	jan14
d	43	BH25K15	R-:BLLB	Pemberton	F	3	w	8	jan14
e	37	BH24K08	BL-:O-	Pemberton	M	0	w	8	jan14
e	38	BH19K08	RR:R-	Pemberton	M	2	w	8	jan14
f	23	BH15H01	Y-:W-	Kamloops	F	2	w	8	jan14
f	24	BH19K03	GRGR:GR-	Pemberton	F	0	w	8	jan14
f	54	BH13K28	B-:Y-	Vancouver	F	0	w	8	jan14
f	55	BH13K43	Y-:R-	Vancouver	M	0	w	8	jan14
f	59	BH13K14	YY:--	Vancouver	M	2	w	8	jan14
	NA	BH15H27	WW:LB-	Kamloops	F	0	w	9	jan15
a	10	BH15H05	O-:Y-	Kamloops	M	3	w	9	jan15
a	3	BH13K06	LB-:--	Vancouver	M	2	w	9	jan15
a	5	BH15H35	Y-:GG	Kamloops	M	2	w	9	jan15
a	7	BH13K49	G-:Y-	Vancouver	M	0	w	9	jan15
a	8	BH14H18	R-:GR-	Kamloops	M	0	w	9	jan15
a	9	BH21K03	O-:GRGR	Pemberton	M	2	w	9	jan15
c	13	BH23K08	RR:--	Pemberton	M	NA	w	9	jan15
c	15	BH15H24	GRGR:R-	Kamloops	M	0	w	9	jan15
c	16	BH14H16	O-:GR-	Kamloops	M	0	w	9	jan15
c	17	BH13K59	:LB-	Vancouver	F	7	w	9	jan15
c	18	BH13K48	G-:W-	Vancouver	M	4	w	9	jan15
c	19	BH14H08	LB-:B-	Kamloops	F	3	w	9	jan15
c	30	BH13K21	W-:W-	Vancouver	F	1	w	9	jan15
c	31	BH15H06	LB-:Y-	Kamloops	M	5	w	9	jan15
c	32	BH14H15	Y-:GR-	Kamloops	F	1	w	9	jan15
d	26	BH21K01	W-:GRGR	Pemberton	F	3	w	9	jan15
d	27	BH24K01	OO:O-	Pemberton	F	0	w	9	jan15
d	29	BH13K04	O-:--	Vancouver	F	0	w	9	jan15
d	41	BH13K46	G-:B-	Vancouver	F	1	w	9	jan15
d	42	BH23K02	GRGR:--	Pemberton	M	1	w	9	jan15
d	43	BH25K15	R-:BLLB	Pemberton	F	NA	w	9	jan15
e	37	BH24K08	BL-:O-	Pemberton	M	0	w	9	jan15
e	38	BH19K08	RR:R-	Pemberton	M	0	w	9	jan15
f	23	BH15H01	Y-:W-	Kamloops	F	1	w	9	jan15
f	24	BH19K03	GRGR:GR-	Pemberton	F	0	w	9	jan15
f	54	BH13K28	B-:Y-	Vancouver	F	0	w	9	jan15
f	55	BH13K43	Y-:R-	Vancouver	M	5	w	9	jan15
f	59	BH13K14	YY:--	Vancouver	M	2	w	9	jan15
	NA	BH15H27	WW:LB-	Kamloops	F	0	w	10	jan16
a	10	BH15H05	O-:Y-	Kamloops	M	5	w	10	jan16
a	3	BH13K06	LB-:--	Vancouver	M	4	w	10	jan16
a	5	BH15H35	Y-:GG	Kamloops	M	1	w	10	jan16
a	7	BH13K49	G-:Y-	Vancouver	M	2	w	10	jan16
a	8	BH14H18	R-:GR-	Kamloops	M	0	w	10	jan16
a	9	BH21K03	O-:GRGR	Pemberton	M	0	w	10	jan16
c	13	BH23K08	RR:--	Pemberton	M	0	w	10	jan16
c	15	BH15H24	GRGR:R-	Kamloops	M	0	w	10	jan16
c	16	BH14H16	O-:GR-	Kamloops	M	2	w	10	jan16
c	17	BH13K59	:LB-	Vancouver	F	0	w	10	jan16
c	18	BH13K48	G-:W-	Vancouver	M	0	w	10	jan16
c	19	BH14H08	LB-:B-	Kamloops	F	2	w	10	jan16
c	30	BH13K21	W-:W-	Vancouver	F	1	w	10	jan16
c	31	BH15H06	LB-:Y-	Kamloops	M	NA	w	10	jan16
c	32	BH14H15	Y-:GR-	Kamloops	F	2	w	10	jan16
d	26	BH21K01	W-:GRGR	Pemberton	F	2	w	10	jan16
d	27	BH24K01	OO:O-	Pemberton	F	1	w	10	jan16
d	29	BH13K04	O-:--	Vancouver	F	1	w	10	jan16
d	41	BH13K46	G-:B-	Vancouver	F	0	w	10	jan16
d	42	BH23K02	GRGR:--	Pemberton	M	3	w	10	jan16
d	43	BH25K15	R-:BLLB	Pemberton	F	11	w	10	jan16
e	37	BH24K08	BL-:O-	Pemberton	M	0	w	10	jan16
e	38	BH19K08	RR:R-	Pemberton	M	2	w	10	jan16
f	23	BH15H01	Y-:W-	Kamloops	F	6	w	10	jan16
f	24	BH19K03	GRGR:GR-	Pemberton	F	0	w	10	jan16
f	54	BH13K28	B-:Y-	Vancouver	F	2	w	10	jan16
f	55	BH13K43	Y-:R-	Vancouver	M	8	w	10	jan16
f	59	BH13K14	YY:--	Vancouver	M	0	w	10	jan16
	NA	BH15H27	WW:LB-	Kamloops	F	9	s	2	mar20
a	10	BH15H05	O-:Y-	Kamloops	M	5	s	2	mar20
a	3	BH13K06	LB-:--	Vancouver	M	4	s	2	mar20
a	5	BH15H35	Y-:GG	Kamloops	M	3	s	2	mar20
a	7	BH13K49	G-:Y-	Vancouver	M	10	s	2	mar20
a	8	BH14H18	R-:GR-	Kamloops	M	0	s	2	mar20
a	9	BH21K03	O-:GRGR	Pemberton	M	5	s	2	mar20
c	13	BH23K08	RR:--	Pemberton	M	9	s	2	mar20
c	15	BH15H24	GRGR:R-	Kamloops	M	3	s	2	mar20
c	16	BH14H16	O-:GR-	Kamloops	M	9	s	2	mar20
c	17	BH13K59	:LB-	Vancouver	F	3	s	2	mar20
c	18	BH13K48	G-:W-	Vancouver	M	5	s	2	mar20
c	19	BH14H08	LB-:B-	Kamloops	F	1	s	2	mar20
c	30	BH13K21	W-:W-	Vancouver	F	12	s	2	mar20
c	31	BH15H06	LB-:Y-	Kamloops	M	16	s	2	mar20
c	32	BH14H15	Y-:GR-	Kamloops	F	13	s	2	mar20
d	26	BH21K01	W-:GRGR	Pemberton	F	NA	s	2	mar20
d	27	BH24K01	OO:O-	Pemberton	F	NA	s	2	mar20
d	29	BH13K04	O-:--	Vancouver	F	7	s	2	mar20
d	41	BH13K46	G-:B-	Vancouver	F	6	s	2	mar20
d	42	BH23K02	GRGR:--	Pemberton	M	5	s	2	mar20
d	43	BH25K15	R-:BLLB	Pemberton	F	10	s	2	mar20
e	37	BH24K08	BL-:O-	Pemberton	M	NA	s	2	mar20
e	38	BH19K08	RR:R-	Pemberton	M	3	s	2	mar20
f	23	BH15H01	Y-:W-	Kamloops	F	8	s	2	mar20
f	24	BH19K03	GRGR:GR-	Pemberton	F	1	s	2	mar20
f	54	BH13K28	B-:Y-	Vancouver	F	NA	s	2	mar20
f	55	BH13K43	Y-:R-	Vancouver	M	3	s	2	mar20
f	59	BH13K14	YY:--	Vancouver	M	3	s	2	mar20
	NA	BH15H27	WW:LB-	Kamloops	F	1	s	3	mar21
a	10	BH15H05	O-:Y-	Kamloops	M	NA	s	3	mar21
a	3	BH13K06	LB-:--	Vancouver	M	1	s	3	mar21
a	5	BH15H35	Y-:GG	Kamloops	M	10	s	3	mar21
a	7	BH13K49	G-:Y-	Vancouver	M	1	s	3	mar21
a	8	BH14H18	R-:GR-	Kamloops	M	8	s	3	mar21
a	9	BH21K03	O-:GRGR	Pemberton	M	3	s	3	mar21
c	13	BH23K08	RR:--	Pemberton	M	10	s	3	mar21
c	15	BH15H24	GRGR:R-	Kamloops	M	1	s	3	mar21
c	16	BH14H16	O-:GR-	Kamloops	M	8	s	3	mar21
c	17	BH13K59	:LB-	Vancouver	F	5	s	3	mar21
c	18	BH13K48	G-:W-	Vancouver	M	2	s	3	mar21
c	19	BH14H08	LB-:B-	Kamloops	F	0	s	3	mar21
c	30	BH13K21	W-:W-	Vancouver	F	0	s	3	mar21
c	31	BH15H06	LB-:Y-	Kamloops	M	12	s	3	mar21
c	32	BH14H15	Y-:GR-	Kamloops	F	3	s	3	mar21
d	26	BH21K01	W-:GRGR	Pemberton	F	5	s	3	mar21
d	27	BH24K01	OO:O-	Pemberton	F	2	s	3	mar21
d	29	BH13K04	O-:--	Vancouver	F	5	s	3	mar21
d	41	BH13K46	G-:B-	Vancouver	F	4	s	3	mar21
d	42	BH23K02	GRGR:--	Pemberton	M	4	s	3	mar21
d	43	BH25K15	R-:BLLB	Pemberton	F	6	s	3	mar21
e	37	BH24K08	BL-:O-	Pemberton	M	1	s	3	mar21
e	38	BH19K08	RR:R-	Pemberton	M	8	s	3	mar21
f	23	BH15H01	Y-:W-	Kamloops	F	6	s	3	mar21
f	24	BH19K03	GRGR:GR-	Pemberton	F	1	s	3	mar21
f	54	BH13K28	B-:Y-	Vancouver	F	3	s	3	mar21
f	55	BH13K43	Y-:R-	Vancouver	M	3	s	3	mar21
f	59	BH13K14	YY:--	Vancouver	M	0	s	3	mar21
	NA	BH15H27	WW:LB-	Kamloops	F	7	s	4	mar22
a	10	BH15H05	O-:Y-	Kamloops	M	NA	s	4	mar22
a	3	BH13K06	LB-:--	Vancouver	M	10	s	4	mar22
a	5	BH15H35	Y-:GG	Kamloops	M	11	s	4	mar22
a	7	BH13K49	G-:Y-	Vancouver	M	NA	s	4	mar22
a	8	BH14H18	R-:GR-	Kamloops	M	NA	s	4	mar22
a	9	BH21K03	O-:GRGR	Pemberton	M	0	s	4	mar22
c	13	BH23K08	RR:--	Pemberton	M	6	s	4	mar22
c	15	BH15H24	GRGR:R-	Kamloops	M	1	s	4	mar22
c	16	BH14H16	O-:GR-	Kamloops	M	3	s	4	mar22
c	17	BH13K59	:LB-	Vancouver	F	3	s	4	mar22
c	18	BH13K48	G-:W-	Vancouver	M	0	s	4	mar22
c	19	BH14H08	LB-:B-	Kamloops	F	1	s	4	mar22
c	30	BH13K21	W-:W-	Vancouver	F	3	s	4	mar22
c	31	BH15H06	LB-:Y-	Kamloops	M	10	s	4	mar22
c	32	BH14H15	Y-:GR-	Kamloops	F	0	s	4	mar22
d	26	BH21K01	W-:GRGR	Pemberton	F	9	s	4	mar22
d	27	BH24K01	OO:O-	Pemberton	F	3	s	4	mar22
d	29	BH13K04	O-:--	Vancouver	F	8	s	4	mar22
d	41	BH13K46	G-:B-	Vancouver	F	1	s	4	mar22
d	42	BH23K02	GRGR:--	Pemberton	M	4	s	4	mar22
d	43	BH25K15	R-:BLLB	Pemberton	F	5	s	4	mar22
e	37	BH24K08	BL-:O-	Pemberton	M	NA	s	4	mar22
e	38	BH19K08	RR:R-	Pemberton	M	10	s	4	mar22
f	23	BH15H01	Y-:W-	Kamloops	F	6	s	4	mar22
f	24	BH19K03	GRGR:GR-	Pemberton	F	2	s	4	mar22
f	54	BH13K28	B-:Y-	Vancouver	F	8	s	4	mar22
f	55	BH13K43	Y-:R-	Vancouver	M	0	s	4	mar22
f	59	BH13K14	YY:--	Vancouver	M	9	s	4	mar22
	NA	BH15H27	WW:LB-	Kamloops	F	0	s	5	mar23
a	10	BH15H05	O-:Y-	Kamloops	M	14	s	5	mar23
a	3	BH13K06	LB-:--	Vancouver	M	NA	s	5	mar23
a	5	BH15H35	Y-:GG	Kamloops	M	3	s	5	mar23
a	7	BH13K49	G-:Y-	Vancouver	M	1	s	5	mar23
a	8	BH14H18	R-:GR-	Kamloops	M	0	s	5	mar23
a	9	BH21K03	O-:GRGR	Pemberton	M	1	s	5	mar23
c	13	BH23K08	RR:--	Pemberton	M	0	s	5	mar23
c	15	BH15H24	GRGR:R-	Kamloops	M	2	s	5	mar23
c	16	BH14H16	O-:GR-	Kamloops	M	1	s	5	mar23
c	17	BH13K59	:LB-	Vancouver	F	1	s	5	mar23
c	18	BH13K48	G-:W-	Vancouver	M	6	s	5	mar23
c	19	BH14H08	LB-:B-	Kamloops	F	14	s	5	mar23
c	30	BH13K21	W-:W-	Vancouver	F	4	s	5	mar23
c	31	BH15H06	LB-:Y-	Kamloops	M	5	s	5	mar23
c	32	BH14H15	Y-:GR-	Kamloops	F	0	s	5	mar23
d	26	BH21K01	W-:GRGR	Pemberton	F	5	s	5	mar23
d	27	BH24K01	OO:O-	Pemberton	F	0	s	5	mar23
d	29	BH13K04	O-:--	Vancouver	F	2	s	5	mar23
d	41	BH13K46	G-:B-	Vancouver	F	NA	s	5	mar23
d	42	BH23K02	GRGR:--	Pemberton	M	5	s	5	mar23
d	43	BH25K15	R-:BLLB	Pemberton	F	4	s	5	mar23
e	37	BH24K08	BL-:O-	Pemberton	M	7	s	5	mar23
e	38	BH19K08	RR:R-	Pemberton	M	6	s	5	mar23
f	23	BH15H01	Y-:W-	Kamloops	F	11	s	5	mar23
f	24	BH19K03	GRGR:GR-	Pemberton	F	1	s	5	mar23
f	54	BH13K28	B-:Y-	Vancouver	F	9	s	5	mar23
f	55	BH13K43	Y-:R-	Vancouver	M	NA	s	5	mar23
f	59	BH13K14	YY:--	Vancouver	M	3	s	5	mar23
	NA	BH15H27	WW:LB-	Kamloops	F	5	s	6	mar24
a	10	BH15H05	O-:Y-	Kamloops	M	5	s	6	mar24
a	3	BH13K06	LB-:--	Vancouver	M	NA	s	6	mar24
a	5	BH15H35	Y-:GG	Kamloops	M	4	s	6	mar24
a	7	BH13K49	G-:Y-	Vancouver	M	11	s	6	mar24
a	8	BH14H18	R-:GR-	Kamloops	M	3	s	6	mar24
a	9	BH21K03	O-:GRGR	Pemberton	M	1	s	6	mar24
c	13	BH23K08	RR:--	Pemberton	M	0	s	6	mar24
c	15	BH15H24	GRGR:R-	Kamloops	M	2	s	6	mar24
c	16	BH14H16	O-:GR-	Kamloops	M	0	s	6	mar24
c	17	BH13K59	:LB-	Vancouver	F	4	s	6	mar24
c	18	BH13K48	G-:W-	Vancouver	M	3	s	6	mar24
c	19	BH14H08	LB-:B-	Kamloops	F	1	s	6	mar24
c	30	BH13K21	W-:W-	Vancouver	F	4	s	6	mar24
c	31	BH15H06	LB-:Y-	Kamloops	M	8	s	6	mar24
c	32	BH14H15	Y-:GR-	Kamloops	F	1	s	6	mar24
d	26	BH21K01	W-:GRGR	Pemberton	F	2	s	6	mar24
d	27	BH24K01	OO:O-	Pemberton	F	0	s	6	mar24
d	29	BH13K04	O-:--	Vancouver	F	0	s	6	mar24
d	41	BH13K46	G-:B-	Vancouver	F	0	s	6	mar24
d	42	BH23K02	GRGR:--	Pemberton	M	2	s	6	mar24
d	43	BH25K15	R-:BLLB	Pemberton	F	1	s	6	mar24
e	37	BH24K08	BL-:O-	Pemberton	M	3	s	6	mar24
e	38	BH19K08	RR:R-	Pemberton	M	3	s	6	mar24
f	23	BH15H01	Y-:W-	Kamloops	F	1	s	6	mar24
f	24	BH19K03	GRGR:GR-	Pemberton	F	2	s	6	mar24
f	54	BH13K28	B-:Y-	Vancouver	F	3	s	6	mar24
f	55	BH13K43	Y-:R-	Vancouver	M	2	s	6	mar24
f	59	BH13K14	YY:--	Vancouver	M	8	s	6	mar24
	NA	BH15H27	WW:LB-	Kamloops	F	2	s	7	mar25
a	10	BH15H05	O-:Y-	Kamloops	M	7	s	7	mar25
a	3	BH13K06	LB-:--	Vancouver	M	9	s	7	mar25
a	5	BH15H35	Y-:GG	Kamloops	M	2	s	7	mar25
a	7	BH13K49	G-:Y-	Vancouver	M	2	s	7	mar25
a	8	BH14H18	R-:GR-	Kamloops	M	3	s	7	mar25
a	9	BH21K03	O-:GRGR	Pemberton	M	5	s	7	mar25
c	13	BH23K08	RR:--	Pemberton	M	0	s	7	mar25
c	15	BH15H24	GRGR:R-	Kamloops	M	2	s	7	mar25
c	16	BH14H16	O-:GR-	Kamloops	M	3	s	7	mar25
c	17	BH13K59	:LB-	Vancouver	F	3	s	7	mar25
c	18	BH13K48	G-:W-	Vancouver	M	2	s	7	mar25
c	19	BH14H08	LB-:B-	Kamloops	F	0	s	7	mar25
c	30	BH13K21	W-:W-	Vancouver	F	5	s	7	mar25
c	31	BH15H06	LB-:Y-	Kamloops	M	4	s	7	mar25
c	32	BH14H15	Y-:GR-	Kamloops	F	3	s	7	mar25
d	26	BH21K01	W-:GRGR	Pemberton	F	1	s	7	mar25
d	27	BH24K01	OO:O-	Pemberton	F	0	s	7	mar25
d	29	BH13K04	O-:--	Vancouver	F	4	s	7	mar25
d	41	BH13K46	G-:B-	Vancouver	F	0	s	7	mar25
d	42	BH23K02	GRGR:--	Pemberton	M	8	s	7	mar25
d	43	BH25K15	R-:BLLB	Pemberton	F	0	s	7	mar25
e	37	BH24K08	BL-:O-	Pemberton	M	0	s	7	mar25
e	38	BH19K08	RR:R-	Pemberton	M	2	s	7	mar25
f	23	BH15H01	Y-:W-	Kamloops	F	2	s	7	mar25
f	24	BH19K03	GRGR:GR-	Pemberton	F	8	s	7	mar25
f	54	BH13K28	B-:Y-	Vancouver	F	NA	s	7	mar25
f	55	BH13K43	Y-:R-	Vancouver	M	2	s	7	mar25
f	59	BH13K14	YY:--	Vancouver	M	2	s	7	mar25
	NA	BH15H27	WW:LB-	Kamloops	F	0	s	8	mar26
a	10	BH15H05	O-:Y-	Kamloops	M	7	s	8	mar26
a	3	BH13K06	LB-:--	Vancouver	M	9	s	8	mar26
a	5	BH15H35	Y-:GG	Kamloops	M	1	s	8	mar26
a	7	BH13K49	G-:Y-	Vancouver	M	6	s	8	mar26
a	8	BH14H18	R-:GR-	Kamloops	M	1	s	8	mar26
a	9	BH21K03	O-:GRGR	Pemberton	M	1	s	8	mar26
c	13	BH23K08	RR:--	Pemberton	M	0	s	8	mar26
c	15	BH15H24	GRGR:R-	Kamloops	M	0	s	8	mar26
c	16	BH14H16	O-:GR-	Kamloops	M	0	s	8	mar26
c	17	BH13K59	:LB-	Vancouver	F	3	s	8	mar26
c	18	BH13K48	G-:W-	Vancouver	M	1	s	8	mar26
c	19	BH14H08	LB-:B-	Kamloops	F	0	s	8	mar26
c	30	BH13K21	W-:W-	Vancouver	F	4	s	8	mar26
c	31	BH15H06	LB-:Y-	Kamloops	M	3	s	8	mar26
c	32	BH14H15	Y-:GR-	Kamloops	F	1	s	8	mar26
d	26	BH21K01	W-:GRGR	Pemberton	F	0	s	8	mar26
d	27	BH24K01	OO:O-	Pemberton	F	0	s	8	mar26
d	29	BH13K04	O-:--	Vancouver	F	0	s	8	mar26
d	41	BH13K46	G-:B-	Vancouver	F	NA	s	8	mar26
d	42	BH23K02	GRGR:--	Pemberton	M	9	s	8	mar26
d	43	BH25K15	R-:BLLB	Pemberton	F	6	s	8	mar26
e	37	BH24K08	BL-:O-	Pemberton	M	5	s	8	mar26
e	38	BH19K08	RR:R-	Pemberton	M	0	s	8	mar26
f	23	BH15H01	Y-:W-	Kamloops	F	0	s	8	mar26
f	24	BH19K03	GRGR:GR-	Pemberton	F	0	s	8	mar26
f	54	BH13K28	B-:Y-	Vancouver	F	NA	s	8	mar26
f	55	BH13K43	Y-:R-	Vancouver	M	1	s	8	mar26
f	59	BH13K14	YY:--	Vancouver	M	6	s	8	mar26
	NA	BH15H27	WW:LB-	Kamloops	F	0	s	9	mar27
a	10	BH15H05	O-:Y-	Kamloops	M	1	s	9	mar27
a	3	BH13K06	LB-:--	Vancouver	M	7	s	9	mar27
a	5	BH15H35	Y-:GG	Kamloops	M	2	s	9	mar27
a	7	BH13K49	G-:Y-	Vancouver	M	5	s	9	mar27
a	8	BH14H18	R-:GR-	Kamloops	M	1	s	9	mar27
a	9	BH21K03	O-:GRGR	Pemberton	M	1	s	9	mar27
c	13	BH23K08	RR:--	Pemberton	M	0	s	9	mar27
c	15	BH15H24	GRGR:R-	Kamloops	M	1	s	9	mar27
c	16	BH14H16	O-:GR-	Kamloops	M	5	s	9	mar27
c	17	BH13K59	:LB-	Vancouver	F	1	s	9	mar27
c	18	BH13K48	G-:W-	Vancouver	M	1	s	9	mar27
c	19	BH14H08	LB-:B-	Kamloops	F	1	s	9	mar27
c	30	BH13K21	W-:W-	Vancouver	F	6	s	9	mar27
c	31	BH15H06	LB-:Y-	Kamloops	M	0	s	9	mar27
c	32	BH14H15	Y-:GR-	Kamloops	F	1	s	9	mar27
d	26	BH21K01	W-:GRGR	Pemberton	F	0	s	9	mar27
d	27	BH24K01	OO:O-	Pemberton	F	0	s	9	mar27
d	29	BH13K04	O-:--	Vancouver	F	2	s	9	mar27
d	41	BH13K46	G-:B-	Vancouver	F	0	s	9	mar27
d	42	BH23K02	GRGR:--	Pemberton	M	2	s	9	mar27
d	43	BH25K15	R-:BLLB	Pemberton	F	NA	s	9	mar27
e	37	BH24K08	BL-:O-	Pemberton	M	4	s	9	mar27
e	38	BH19K08	RR:R-	Pemberton	M	0	s	9	mar27
f	23	BH15H01	Y-:W-	Kamloops	F	5	s	9	mar27
f	24	BH19K03	GRGR:GR-	Pemberton	F	6	s	9	mar27
f	54	BH13K28	B-:Y-	Vancouver	F	0	s	9	mar27
f	55	BH13K43	Y-:R-	Vancouver	M	4	s	9	mar27
f	59	BH13K14	YY:--	Vancouver	M	0	s	9	mar27
	NA	BH15H27	WW:LB-	Kamloops	F	0	s	10	mar28
a	10	BH15H05	O-:Y-	Kamloops	M	4	s	10	mar28
a	3	BH13K06	LB-:--	Vancouver	M	6	s	10	mar28
a	5	BH15H35	Y-:GG	Kamloops	M	0	s	10	mar28
a	7	BH13K49	G-:Y-	Vancouver	M	1	s	10	mar28
a	8	BH14H18	R-:GR-	Kamloops	M	0	s	10	mar28
a	9	BH21K03	O-:GRGR	Pemberton	M	0	s	10	mar28
c	13	BH23K08	RR:--	Pemberton	M	0	s	10	mar28
c	15	BH15H24	GRGR:R-	Kamloops	M	0	s	10	mar28
c	16	BH14H16	O-:GR-	Kamloops	M	2	s	10	mar28
c	17	BH13K59	:LB-	Vancouver	F	2	s	10	mar28
c	18	BH13K48	G-:W-	Vancouver	M	2	s	10	mar28
c	19	BH14H08	LB-:B-	Kamloops	F	1	s	10	mar28
c	30	BH13K21	W-:W-	Vancouver	F	6	s	10	mar28
c	31	BH15H06	LB-:Y-	Kamloops	M	1	s	10	mar28
c	32	BH14H15	Y-:GR-	Kamloops	F	3	s	10	mar28
d	26	BH21K01	W-:GRGR	Pemberton	F	3	s	10	mar28
d	27	BH24K01	OO:O-	Pemberton	F	0	s	10	mar28
d	29	BH13K04	O-:--	Vancouver	F	0	s	10	mar28
d	41	BH13K46	G-:B-	Vancouver	F	1	s	10	mar28
d	42	BH23K02	GRGR:--	Pemberton	M	6	s	10	mar28
d	43	BH25K15	R-:BLLB	Pemberton	F	NA	s	10	mar28
e	37	BH24K08	BL-:O-	Pemberton	M	1	s	10	mar28
e	38	BH19K08	RR:R-	Pemberton	M	6	s	10	mar28
f	23	BH15H01	Y-:W-	Kamloops	F	9	s	10	mar28
f	24	BH19K03	GRGR:GR-	Pemberton	F	3	s	10	mar28
f	54	BH13K28	B-:Y-	Vancouver	F	0	s	10	mar28
f	55	BH13K43	Y-:R-	Vancouver	M	0	s	10	mar28
f	59	BH13K14	YY:--	Vancouver	M	0	s	10	mar28
