# Supplementary material for: Learning and memory in hybrid migratory songbirds: cognition as a reproductive isolating barrier across seasons
Source: Sci Rep. 2023 Jul 5;13:10866. doi: 10.1038/s41598-023-37379-4 (PMC10322843; doi:10.1038/s41598-023-37379-4)
Supplement: Supplementary file 2 — Supplementary Information 2. [file 41598_2023_37379_MOESM2_ESM.r]

library(lme4)

## associative learning analysis
melt <- read.csv("al.csv")

# model
z <- glmer(score ~ site*sex*test_day*season + (test_day|ref), family = poisson(link="log"), data = melt, glmerControl(optimizer="bobyqa"))
summary(z)
car::Anova(z)

## neophobia analysis
winter_melt <- read.csv("neophobia_winter.csv")
winter_melt$ref <- as.factor(winter_melt$ref)
winter_melt$sex <- as.factor(winter_melt$sex)
winter_melt$site <- as.factor(winter_melt$site)
winter_melt$time <- as.factor(winter_melt$time)

# winter approach and eat
z_lme <- lme(flies_seconds_log ~ site+time+sex, random = ~1|ref/time, data=winter_melt)
anova(z_lme)
summary(glht(z_lme, linfct=mcp(site = "Tukey")), test = adjusted(type = "bonferroni"))

z_lme <- lme(eats_seconds_log ~ site+time+sex, random = ~1|ref/time, data=winter_melt)
anova(z_lme)
summary(glht(z_lme, linfct=mcp(site = "Tukey")), test = adjusted(type = "bonferroni"))

# spring approach and eat
spring_melt <- read.csv("neophobia_spring.csv")
spring_melt$ref <- as.factor(spring_melt$ref)
spring_melt$sex <- as.factor(spring_melt$sex)
spring_melt$site <- as.factor(spring_melt$site)
spring_melt$time <- as.factor(spring_melt$time)

z_lme <- lme(flies_seconds_log ~ site+time+sex, random = ~1|ref/time, data=spring_melt)
anova(z_lme)
summary(glht(z_lme, linfct=mcp(site = "Tukey")), test = adjusted(type = "bonferroni"))

z_lme <- lme(eats_seconds_log ~ site+time+sex, random = ~1|ref/time, data=spring_melt)
anova(z_lme)
summary(glht(z_lme, linfct=mcp(site = "Tukey")), test = adjusted(type = "bonferroni"))
