# Supplementary material for: Learning and memory in hybrid migratory songbirds: cognition as a reproductive isolating barrier across seasons
Source: Sci Rep. 2023 Jul 5;13:10866. doi: 10.1038/s41598-023-37379-4 (PMC10322843; doi:10.1038/s41598-023-37379-4)
Supplement: Supplementary file 4 — Supplementary Information 4. [file 41598_2023_37379_MOESM4_ESM.csv]

ref	col	site	sex	time	flies_seconds	flies_seconds_log	eats_seconds	eats_seconds_log
BH13K06	LB-:--	Vancouver	M	1	14	1.176091259	16	1.230448921
BH15H35	Y-:GG	Kamloops	M	1	26	1.431363764	28	1.462397998
BH13K49	G-:Y-	Vancouver	M	1	10	1.041392685	14	1.176091259
BH14H18	R-:GR-	Kamloops	M	1	35	1.556302501	41	1.62324929
BH21K03	O-:GRGR	Pemberton	M	1	71	1.857332496	72	1.86332286
BH15H05	O-:Y-	Kamloops	M	1	88	1.949390007	89	1.954242509
BH23K08	RR:--	Pemberton	M	1	66	1.826074803	73	1.86923172
BH15H24	GRGR:R-	Kamloops	M	1	53	1.73239376	64	1.812913357
BH14H16	O-:GR-	Kamloops	M	1	70	1.851258349	74	1.875061263
BH13K59	:LB-	Vancouver	F	1	48	1.69019608	50	1.707570176
BH13K48	G-:W-	Vancouver	M	1	21	1.342422681	23	1.380211242
BH14H08	LB-:B-	Kamloops	F	1	59	1.77815125	153	2.187520721
BH15H01	Y-:W-	Kamloops	F	1	68	1.838849091	70	1.851258349
BH19K03	GRGR:GR-	Pemberton	F	1	12	1.113943352	17	1.255272505
BH13K04	O-:--	Vancouver	F	1	85	1.934498451	86	1.939519253
BH13K21	W-:W-	Vancouver	F	1	34	1.544068044	41	1.62324929
BH15H06	LB-:Y-	Kamloops	M	1	24	1.397940009	28	1.462397998
BH14H15	Y-:GR-	Kamloops	F	1	57	1.763427994	60	1.785329835
BH24K08	BL-:O-	Pemberton	M	1	88	1.949390007	90	1.959041392
BH19K08	RR:R-	Pemberton	M	1	136	2.136720567	137	2.139879086
BH13K46	G-:B-	Vancouver	F	1	2	0.477121255	3	0.602059991
BH25K15	R-:BLLB	Pemberton	F	1	55	1.748188027	57	1.763427994
BH25K04	R-:RR	Pemberton	F	1	4	0.698970004	5	0.77815125
BH13K28	B-:Y-	Vancouver	F	1	98	1.995635195	101	2.008600172
BH13K43	Y-:R-	Vancouver	M	1	82	1.919078092	85	1.934498451
BH13K14	YY:--	Vancouver	M	1	5	0.77815125	6	0.84509804
BH15H27	WW:LB-	Kamloops	F	1	71	1.857332496	75	1.880813592
BH13K06	LB-:--	Vancouver	M	2	194	2.290034611	430	2.63447727
BH15H35	Y-:GG	Kamloops	M	2	109	2.041392685	112	2.053078443
BH13K49	G-:Y-	Vancouver	M	2	87	1.944482672	164	2.217483944
BH14H18	R-:GR-	Kamloops	M	2	92	1.968482949	4800	3.681331706
BH21K03	O-:GRGR	Pemberton	M	2	263	2.421603927	4800	3.681331706
BH15H05	O-:Y-	Kamloops	M	2	232	2.367355921	4800	3.681331706
BH23K08	RR:--	Pemberton	M	2	1161	3.065206128	3594	3.555698895
BH15H24	GRGR:R-	Kamloops	M	2	93	1.973127854	296	2.472756449
BH14H16	O-:GR-	Kamloops	M	2	241	2.383815366	274	2.439332694
BH13K59	:LB-	Vancouver	F	2	1747	3.242541428	4800	3.681331706
BH13K48	G-:W-	Vancouver	M	2	144	2.161368002	4800	3.681331706
BH14H08	LB-:B-	Kamloops	F	2	260	2.416640507	4800	3.681331706
BH15H01	Y-:W-	Kamloops	F	2	218	2.340444115	512	2.710117365
BH19K03	GRGR:GR-	Pemberton	F	2	68	1.838849091	82	1.919078092
BH13K04	O-:--	Vancouver	F	2	363	2.561101384	4800	3.681331706
BH13K21	W-:W-	Vancouver	F	2	262	2.419955748	4404	3.643945913
BH15H06	LB-:Y-	Kamloops	M	2	199	2.301029996	4800	3.681331706
BH14H15	Y-:GR-	Kamloops	F	2	123	2.093421685	201	2.305351369
BH24K08	BL-:O-	Pemberton	M	2	213	2.330413773	4800	3.681331706
BH19K08	RR:R-	Pemberton	M	2	221	2.346352974	274	2.439332694
BH13K46	G-:B-	Vancouver	F	2	159	2.204119983	978	2.990782692
BH25K15	R-:BLLB	Pemberton	F	2	511	2.709269961	4800	3.681331706
BH25K04	R-:RR	Pemberton	F	2	232	2.367355921	4800	3.681331706
BH13K28	B-:Y-	Vancouver	F	2	185	2.269512944	469	2.672097858
BH13K43	Y-:R-	Vancouver	M	2	376	2.57634135	1528	3.184407485
BH13K14	YY:--	Vancouver	M	2	327	2.515873844	382	2.583198774
BH15H27	WW:LB-	Kamloops	F	2	657	2.818225894	665	2.823474229
BH13K06	LB-:--	Vancouver	M	3	4	0.698970004	5	0.77815125
BH15H35	Y-:GG	Kamloops	M	3	13	1.146128036	16	1.230448921
BH13K49	G-:Y-	Vancouver	M	3	10	1.041392685	12	1.113943352
BH14H18	R-:GR-	Kamloops	M	3	26	1.431363764	36	1.568201724
BH21K03	O-:GRGR	Pemberton	M	3	41	1.62324929	46	1.672097858
BH15H05	O-:Y-	Kamloops	M	3	57	1.763427994	58	1.770852012
BH23K08	RR:--	Pemberton	M	3	59	1.77815125	61	1.792391689
BH15H24	GRGR:R-	Kamloops	M	3	33	1.531478917	35	1.556302501
BH14H16	O-:GR-	Kamloops	M	3	49	1.698970004	50	1.707570176
BH13K59	:LB-	Vancouver	F	3	0	0	6	0.84509804
BH13K48	G-:W-	Vancouver	M	3	13	1.146128036	14	1.176091259
BH14H08	LB-:B-	Kamloops	F	3	34	1.544068044	41	1.62324929
BH15H01	Y-:W-	Kamloops	F	3	22	1.361727836	29	1.477121255
BH19K03	GRGR:GR-	Pemberton	F	3	7	0.903089987	8	0.954242509
BH13K04	O-:--	Vancouver	F	3	50	1.707570176	57	1.763427994
BH13K21	W-:W-	Vancouver	F	3	35	1.556302501	36	1.568201724
BH15H06	LB-:Y-	Kamloops	M	3	28	1.462397998	31	1.505149978
BH14H15	Y-:GR-	Kamloops	F	3	30	1.491361694	32	1.51851394
BH24K08	BL-:O-	Pemberton	M	3	61	1.792391689	64	1.812913357
BH19K08	RR:R-	Pemberton	M	3	27	1.447158031	28	1.462397998
BH13K46	G-:B-	Vancouver	F	3	33	1.531478917	35	1.556302501
BH25K15	R-:BLLB	Pemberton	F	3	59	1.77815125	60	1.785329835
BH25K04	R-:RR	Pemberton	F	3	10	1.041392685	11	1.079181246
BH13K28	B-:Y-	Vancouver	F	3	482	2.683947131	487	2.688419822
BH13K43	Y-:R-	Vancouver	M	3	6	0.84509804	16	1.230448921
BH13K14	YY:--	Vancouver	M	3	7	0.903089987	8	0.954242509
BH15H27	WW:LB-	Kamloops	F	3	19	1.301029996	21	1.342422681
