# Supplementary material for: Learning and memory in hybrid migratory songbirds: cognition as a reproductive isolating barrier across seasons
Source: Sci Rep. 2023 Jul 5;13:10866. doi: 10.1038/s41598-023-37379-4 (PMC10322843; doi:10.1038/s41598-023-37379-4)
Supplement: Supplementary file 5 — Supplementary Information 5. [file 41598_2023_37379_MOESM5_ESM.csv]

rack	sensor	ref	col	site	sex	time	flies_seconds	flies_seconds_log	eats_seconds	eats_seconds_log
a	2	BH15H04	R-:W-	Kamloops	F	1	4	0.698970004	5	0.77815125
a	3	BH13K06	LB-:--	Vancouver	M	1	15	1.204119983	17	1.255272505
a	4	BH15K13	GG:W-	Kamloops	M	1	18	1.278753601	19	1.301029996
a	5	BH15H35	Y-:GG	Kamloops	M	1	126	2.103803721	126	2.103803721
a	7	BH13K49	G-:Y-	Vancouver	M	1	13	1.146128036	15	1.204119983
a	8	BH14H18	R-:GR-	Kamloops	M	1	124	2.096910013	124	2.096910013
a	10	BH15H05	O-:Y-	Kamloops	M	1	20	1.322219295	21	1.342422681
a	11	BH14H01	B-:G-	Kamloops	M	1	136	2.136720567	141	2.152288344
a	12	BH14H07	O-:B-	Kamloops	M	1	98	1.995635195	106	2.029383778
c	13	BH23K08	RR:--	Pemberton	M	1	46	1.672097858	49	1.698970004
c	14	BH14H09	R-:B-	Kamloops	M	1	121	2.086359831	122	2.089905111
c	15	BH15H24	GRGR:R-	Kamloops	M	1	100	2.004321374	102	2.012837225
c	16	BH14H16	O-:GR-	Kamloops	M	1	130	2.117271296	139	2.146128036
c	17	BH13K59	:LB-	Vancouver	F	1	96	1.986771734	102	2.012837225
c	18	BH13K48	G-:W-	Vancouver	M	1	17	1.255272505	86	1.939519253
c	19	BH14H08	LB-:B-	Kamloops	F	1	123	2.093421685	130	2.117271296
c	20	BH20H02	W-:R-	Pemberton	F	1	8	0.954242509	11	1.079181246
f	21	BH14H06	Y-:B-	Kamloops	F	1	27	1.447158031	28	1.462397998
f	22	BH15H18	BB:Gr-	Kamloops	F	1	5	0.77815125	10	1.041392685
f	23	BH15H01	Y-:W-	Kamloops	F	1	12	1.113943352	18	1.278753601
f	24	BH19K03	GRGR:GR-	Pemberton	F	1	4	0.698970004	4	0.698970004
d	25	BH22H10	Y-:--	Pemberton	F	1	119	2.079181246	129	2.113943352
d	26	BH21K01	W-:GRGR	Pemberton	F	1	10	1.041392685	14	1.176091259
d	27	BH24K01	OO:O-	Pemberton	F	1	28	1.462397998	30	1.491361694
d	28	BH13K13	WW:--	Vancouver	F	1	20	1.322219295	22	1.361727836
d	29	BH13K04	O-:--	Vancouver	F	1	2	0.477121255	3	0.602059991
c	30	BH13K21	W-:W-	Vancouver	F	1	18	1.278753601	20	1.322219295
c	31	BH15H06	LB-:Y-	Kamloops	M	1	16	1.230448921	25	1.414973348
c	32	BH14H15	Y-:GR-	Kamloops	F	1	94	1.977723605	101	2.008600172
c	33	BH15H03	LB-:W-	Kamloops	F	1	120	2.08278537	121	2.086359831
c	35	BH25K08	:BLR	Pemberton	F	1	9	1	11	1.079181246
c	36	BH22H09	GR-:--	Pemberton	M	1	16	1.230448921	95	1.982271233
e	37	BH24K08	BL-:O-	Pemberton	M	1	21	1.342422681	29	1.477121255
e	38	BH19K08	RR:R-	Pemberton	M	1	19	1.301029996	20	1.322219295
e	39	BH21K02	Y-:GRGR	Pemberton	M	1	122	2.089905111	123	2.093421685
d	40	BH22H02	:YY	Pemberton	M	1	16	1.230448921	17	1.255272505
d	41	BH13K46	G-:B-	Vancouver	F	1	28	1.462397998	108	2.037426498
d	42	BH23K02	GRGR:--	Pemberton	M	1	57	1.763427994	72	1.86332286
d	43	BH25K15	R-:BLLB	Pemberton	F	1	213	2.330413773	215	2.334453751
d	44	BH19K07	--:LBLB	Pemberton	F	1	31	1.505149978	32	1.51851394
d	45	BH23K06	:G-	Pemberton	M	1	1	0.301029996	2	0.477121255
d	46	BH13K57	:Y-	Vancouver	M	1	5	0.77815125	8	0.954242509
d	47	BH13K29	B-:O-	Vancouver	F	1	16	1.230448921	61	1.792391689
d	48	BH25K04	R-:RR	Pemberton	F	1	1	0.301029996	2	0.477121255
e	49	BH21K09	R-:WW	Pemberton	F	1	8	0.954242509	16	1.230448921
e	50	BH22H01	:GRGR	Pemberton	M	1	13	1.146128036	20	1.322219295
e	51	BH13K19	B-:B-	Vancouver	M	1	5	0.77815125	13	1.146128036
f	54	BH13K28	B-:Y-	Vancouver	F	1	11	1.079181246	13	1.146128036
f	55	BH13K43	Y-:R-	Vancouver	M	1	3	0.602059991	17	1.255272505
f	56	BH13K22	Y-:Y-	Vancouver	F	1	17	1.255272505	20	1.322219295
f	57	BH13K47	G-:GR-	Vancouver	M	1	9	1	72	1.86332286
f	58	BH13K35	GR-:LB-	Vancouver	M	1	24	1.397940009	30	1.491361694
f	60	BH13K36	GR-:R-	Vancouver	M	1	134	2.130333768	136	2.136720567
	NA	BH15H27	WW:LB-	Kamloops	F	1	106	2.029383778	107	2.033423755
a	2	BH15H04	R-:W-	Kamloops	F	2	125	2.100370545	299	2.477121255
a	3	BH13K06	LB-:--	Vancouver	M	2	152	2.184691431	336	2.527629901
a	4	BH15K13	GG:W-	Kamloops	M	2	142	2.155336037	184	2.267171728
a	5	BH15H35	Y-:GG	Kamloops	M	2	84	1.929418926	100	2.004321374
a	7	BH13K49	G-:Y-	Vancouver	M	2	101	2.008600172	124	2.096910013
a	8	BH14H18	R-:GR-	Kamloops	M	2	170	2.23299611	186	2.271841607
a	10	BH15H05	O-:Y-	Kamloops	M	2	226	2.356025857	606	2.783188691
a	11	BH14H01	B-:G-	Kamloops	M	2	73	1.86923172	102	2.012837225
a	12	BH14H07	O-:B-	Kamloops	M	2	362	2.559906625	528	2.723455672
c	13	BH23K08	RR:--	Pemberton	M	2	129	2.113943352	135	2.133538908
c	14	BH14H09	R-:B-	Kamloops	M	2	60	1.785329835	64	1.812913357
c	15	BH15H24	GRGR:R-	Kamloops	M	2	79	1.903089987	91	1.963787827
c	16	BH14H16	O-:GR-	Kamloops	M	2	93	1.973127854	99	2
c	17	BH13K59	:LB-	Vancouver	F	2	112	2.053078443	281	2.450249108
c	18	BH13K48	G-:W-	Vancouver	M	2	84	1.929418926	130	2.117271296
c	19	BH14H08	LB-:B-	Kamloops	F	2	723	2.859738566	3600	3.556423121
c	20	BH20H02	W-:R-	Pemberton	F	2	27	1.447158031	123	2.093421685
f	21	BH14H06	Y-:B-	Kamloops	F	2	196	2.294466226	224	2.352182518
f	22	BH15H18	BB:Gr-	Kamloops	F	2	69	1.84509804	539	2.73239376
f	23	BH15H01	Y-:W-	Kamloops	F	2	121	2.086359831	171	2.235528447
f	24	BH19K03	GRGR:GR-	Pemberton	F	2	18	1.278753601	47	1.681241237
d	25	BH22H10	Y-:--	Pemberton	F	2	156	2.195899652	187	2.274157849
d	26	BH21K01	W-:GRGR	Pemberton	F	2	42	1.633468456	48	1.69019608
d	27	BH24K01	OO:O-	Pemberton	F	2	493	2.693726949	3600	3.556423121
d	28	BH13K13	WW:--	Vancouver	F	2	205	2.31386722	446	2.650307523
d	29	BH13K04	O-:--	Vancouver	F	2	63	1.806179974	205	2.31386722
c	30	BH13K21	W-:W-	Vancouver	F	2	544	2.736396502	590	2.771587481
c	31	BH15H06	LB-:Y-	Kamloops	M	2	89	1.954242509	111	2.049218023
c	32	BH14H15	Y-:GR-	Kamloops	F	2	119	2.079181246	129	2.113943352
c	33	BH15H03	LB-:W-	Kamloops	F	2	38	1.591064607	123	2.093421685
c	35	BH25K08	:BLR	Pemberton	F	2	100	2.004321374	113	2.056904851
c	36	BH22H09	GR-:--	Pemberton	M	2	106	2.029383778	160	2.206825876
e	37	BH24K08	BL-:O-	Pemberton	M	2	172	2.238046103	283	2.45331834
e	38	BH19K08	RR:R-	Pemberton	M	2	268	2.42975228	1603	3.205204364
e	39	BH21K02	Y-:GRGR	Pemberton	M	2	24	1.397940009	64	1.812913357
d	40	BH22H02	:YY	Pemberton	M	2	113	2.056904851	122	2.089905111
d	41	BH13K46	G-:B-	Vancouver	F	2	159	2.204119983	580	2.764176132
d	42	BH23K02	GRGR:--	Pemberton	M	2	142	2.155336037	162	2.212187604
d	43	BH25K15	R-:BLLB	Pemberton	F	2	127	2.10720997	137	2.139879086
d	44	BH19K07	--:LBLB	Pemberton	F	2	69	1.84509804	73	1.86923172
d	45	BH23K06	:G-	Pemberton	M	2	128	2.11058971	129	2.113943352
d	46	BH13K57	:Y-	Vancouver	M	2	164	2.217483944	368	2.567026366
d	47	BH13K29	B-:O-	Vancouver	F	2	69	1.84509804	170	2.23299611
d	48	BH25K04	R-:RR	Pemberton	F	2	288	2.460897843	295	2.471291711
e	49	BH21K09	R-:WW	Pemberton	F	2	174	2.243038049	289	2.462397998
e	50	BH22H01	:GRGR	Pemberton	M	2	181	2.260071388	467	2.670245853
e	51	BH13K19	B-:B-	Vancouver	M	2	149	2.176091259	268	2.42975228
f	54	BH13K28	B-:Y-	Vancouver	F	2	152	2.184691431	163	2.214843848
f	55	BH13K43	Y-:R-	Vancouver	M	2	11	1.079181246	124	2.096910013
f	56	BH13K22	Y-:Y-	Vancouver	F	2	95	1.982271233	183	2.264817823
f	57	BH13K47	G-:GR-	Vancouver	M	2	5	0.77815125	14	1.176091259
f	58	BH13K35	GR-:LB-	Vancouver	M	2	66	1.826074803	68	1.838849091
f	60	BH13K36	GR-:R-	Vancouver	M	2	200	2.303196057	327	2.515873844
	NA	BH15H27	WW:LB-	Kamloops	F	2	44	1.653212514	45	1.662757832
a	2	BH15H04	R-:W-	Kamloops	F	3	18	1.278753601	20	1.322219295
a	3	BH13K06	LB-:--	Vancouver	M	3	15	1.204119983	20	1.322219295
a	4	BH15K13	GG:W-	Kamloops	M	3	24	1.397940009	27	1.447158031
a	5	BH15H35	Y-:GG	Kamloops	M	3	19	1.301029996	59	1.77815125
a	7	BH13K49	G-:Y-	Vancouver	M	3	27	1.447158031	31	1.505149978
a	8	BH14H18	R-:GR-	Kamloops	M	3	24	1.397940009	25	1.414973348
a	10	BH15H05	O-:Y-	Kamloops	M	3	26	1.431363764	28	1.462397998
a	11	BH14H01	B-:G-	Kamloops	M	3	32	1.51851394	34	1.544068044
a	12	BH14H07	O-:B-	Kamloops	M	3	10	1.041392685	11	1.079181246
c	13	BH23K08	RR:--	Pemberton	M	3	23	1.380211242	25	1.414973348
c	14	BH14H09	R-:B-	Kamloops	M	3	21	1.342422681	24	1.397940009
c	15	BH15H24	GRGR:R-	Kamloops	M	3	24	1.397940009	25	1.414973348
c	16	BH14H16	O-:GR-	Kamloops	M	3	18	1.278753601	21	1.342422681
c	17	BH13K59	:LB-	Vancouver	F	3	7	0.903089987	8	0.954242509
c	18	BH13K48	G-:W-	Vancouver	M	3	7	0.903089987	13	1.146128036
c	19	BH14H08	LB-:B-	Kamloops	F	3	26	1.431363764	418	2.622214023
c	20	BH20H02	W-:R-	Pemberton	F	3	3	0.602059991	12	1.113943352
f	21	BH14H06	Y-:B-	Kamloops	F	3	2	0.477121255	16	1.230448921
f	22	BH15H18	BB:Gr-	Kamloops	F	3	6	0.84509804	10	1.041392685
f	23	BH15H01	Y-:W-	Kamloops	F	3	4	0.698970004	13	1.146128036
f	24	BH19K03	GRGR:GR-	Pemberton	F	3	3	0.602059991	4	0.698970004
d	25	BH22H10	Y-:--	Pemberton	F	3	28	1.462397998	28	1.462397998
d	26	BH21K01	W-:GRGR	Pemberton	F	3	5	0.77815125	8	0.954242509
d	27	BH24K01	OO:O-	Pemberton	F	3	10	1.041392685	12	1.113943352
d	28	BH13K13	WW:--	Vancouver	F	3	8	0.954242509	10	1.041392685
d	29	BH13K04	O-:--	Vancouver	F	3	12	1.113943352	13	1.146128036
c	30	BH13K21	W-:W-	Vancouver	F	3	31	1.505149978	34	1.544068044
c	31	BH15H06	LB-:Y-	Kamloops	M	3	18	1.278753601	22	1.361727836
c	32	BH14H15	Y-:GR-	Kamloops	F	3	57	1.763427994	70	1.851258349
c	33	BH15H03	LB-:W-	Kamloops	F	3	7	0.903089987	8	0.954242509
c	35	BH25K08	:BLR	Pemberton	F	3	9	1	13	1.146128036
c	36	BH22H09	GR-:--	Pemberton	M	3	12	1.113943352	13	1.146128036
e	37	BH24K08	BL-:O-	Pemberton	M	3	26	1.431363764	29	1.477121255
e	38	BH19K08	RR:R-	Pemberton	M	3	27	1.447158031	29	1.477121255
e	39	BH21K02	Y-:GRGR	Pemberton	M	3	19	1.301029996	22	1.361727836
d	40	BH22H02	:YY	Pemberton	M	3	28	1.462397998	28	1.462397998
d	41	BH13K46	G-:B-	Vancouver	F	3	12	1.113943352	27	1.447158031
d	42	BH23K02	GRGR:--	Pemberton	M	3	30	1.491361694	33	1.531478917
d	43	BH25K15	R-:BLLB	Pemberton	F	3	16	1.230448921	24	1.397940009
d	44	BH19K07	--:LBLB	Pemberton	F	3	9	1	12	1.113943352
d	45	BH23K06	:G-	Pemberton	M	3	1	0.301029996	1	0.301029996
d	46	BH13K57	:Y-	Vancouver	M	3	3	0.602059991	5	0.77815125
d	47	BH13K29	B-:O-	Vancouver	F	3	1	0.301029996	2	0.477121255
d	48	BH25K04	R-:RR	Pemberton	F	3	2	0.477121255	6	0.84509804
e	49	BH21K09	R-:WW	Pemberton	F	3	7	0.903089987	10	1.041392685
e	50	BH22H01	:GRGR	Pemberton	M	3	2	0.477121255	3	0.602059991
e	51	BH13K19	B-:B-	Vancouver	M	3	16	1.230448921	17	1.255272505
f	54	BH13K28	B-:Y-	Vancouver	F	3	3	0.602059991	5	0.77815125
f	55	BH13K43	Y-:R-	Vancouver	M	3	0	0	3	0.602059991
f	56	BH13K22	Y-:Y-	Vancouver	F	3	19	1.301029996	22	1.361727836
f	57	BH13K47	G-:GR-	Vancouver	M	3	5	0.77815125	6	0.84509804
f	58	BH13K35	GR-:LB-	Vancouver	M	3	7	0.903089987	12	1.113943352
f	60	BH13K36	GR-:R-	Vancouver	M	3	13	1.146128036	13	1.146128036
	NA	BH15H27	WW:LB-	Kamloops	F	3	21	1.342422681	21	1.342422681
